# Supplementary material for: Repetitive Transcranial Magnetic Stimulation for Neuropathic Pain on the Non-Motor Cortex: An Evidence Mapping of Systematic Reviews
Source: Evid Based Complement Alternat Med. 2021 Oct 29;2021:3671800. doi: 10.1155/2021/3671800 (PMC8570850; doi:10.1155/2021/3671800)
Supplement: Supplementary Materials — Supplementary Material 1: Database search strategies. Supplementary Material 2: SRs excluded. Supplementary Material 3: AMSTAR-2 assessment. Supplementary Material 4: PICOs' characteristics in the SRs. [file 3671800.f1.zip]

Archive with 4 entries (4 files):
- 3671800.f1/SM-1.docx
- 3671800.f1/SM-2.docx
- 3671800.f1/SM-3.pdf
- 3671800.f1/SM-4.pdf
